# Supplementary material for: The Effect of Kitchen Ventilation Modification on Independent and Combined Associations of Cooking Fuel Type and Cooking Duration with Suicidal Ideation: A Cross-Sectional Study
Source: Toxics. 2022 Nov 24;10(12):721. doi: 10.3390/toxics10120721 (PMC9788604; doi:10.3390/toxics10120721)
Supplement: Supplementary file 1 [file toxics-10-00721-s001.zip]

Archive with 1 entries (1 files):
- toxics-2038133-supplementary.pdf
